# Supplementary material for: Bioelectrical Impedance and GLIM Criteria Identify Early Nutritional Deterioration and Mortality in Acute Leukemia Patients Undergoing Chemotherapy
Source: Nutrients. 2026 Jan 23;18(3):374. doi: 10.3390/nu18030374 (PMC12899684; doi:10.3390/nu18030374)
Supplement: Supplementary file 1 [file nutrients-18-00374-s001.zip]

Archive with 1 entries (1 files):
- nutrients-4073847-supplementary.pdf
